# Supplementary material for: Organophosphorus Pesticide Exposure at 17 Weeks’ Gestation and Odds of Offspring Attention-Deficit/Hyperactivity Disorder Diagnosis in the Norwegian Mother, Father, and Child Cohort Study
Source: Int J Environ Res Public Health. 2022 Dec 15;19(24):16851. doi: 10.3390/ijerph192416851 (PMC9778918; doi:10.3390/ijerph192416851)
Supplement: Supplementary file 1 [file ijerph-19-16851-s001.zip]

Archive with 1 entries (1 files):
- ijerph-1995666-supplementary.pdf
